# Supplementary material for: A systematic evaluation of deep learning methods for the prediction of drug synergy in cancer
Source: PLoS Comput Biol. 2023 Mar 23;19(3):e1010200. doi: 10.1371/journal.pcbi.1010200 (PMC10072473; doi:10.1371/journal.pcbi.1010200)
Supplement: S1 Table — (CSV) [file pcbi.1010200.s007.csv]

model	mean_squared_error	pearson	r2_score	root_mean_squared_error	spearman
Baseline (always predicts the mean of the training set)	4376.15966796875		-5.21983767431955e-05	66.15254974365234
cell line (one hot) + drugs (one hot)	2910.367030283708	0.580128822644814	0.3349148440727314	53.9478176600658	0.4632403159901397
cell line (one hot) + drugs (ECFP4)	2309.66689647992	0.7071930403860167	0.4721885068098597	48.05899391872369	0.5857095917582654
expr (DGI) + drugs (one hot)	2450.2222738995283	0.666049392953872	0.4400684016359003	49.4997199375868	0.5332709871010194
expr (protein coding) + drugs (ECFP4)	2099.3171135799025	0.7225020114887825	0.5202582233451268	45.81830544203815	0.6130063429205812
expr (protein coding, clustering order 1D CNN) + drugs (ECFP4)	2083.161440115207	0.7247822597555424	0.523950162710015	45.64166342406033	0.6093214338378552
expr (protein coding, chromosome order 1D CNN) + drugs (ECFP4)	2131.2379748143458	0.7164775524558846	0.5129635794907492	46.16533304130217	0.6025105429746442
expr (protein coding, clustering order 2D CNN) + drugs (ECFP4)	2798.1242854275847	0.6095851326885856	0.3605648678283475	52.89729941525923	0.513638656984201
expr (protein coding, chromosome order 2D CNN) + drugs (ECFP4)	2310.500256836028	0.6980007939919352	0.471998064987018	48.06766331782758	0.587048712780811
expr (UMAP) + drugs (ECFP4)	2289.2696710617543	0.7181870747257386	0.4768497374060576	47.84631303519378	0.6028155672166854
expr (WGCNA) + drugs (ECFP4)	3253.0840061291	0.519249945214976	0.2565962090183633	57.03581336431611	0.4203537652539624
expr (landmark) + drugs (ECFP4)	2073.652668355751	0.7502023979065348	0.5261231336385986	45.53737660818584	0.6591248675080641
expr (DGI) + drugs (ECFP4)	1974.6979996137625	0.7519083567666107	0.5487365293392712	44.437574186872105	0.6453806223430107
expr (COSMIC) + drugs (ECFP4)	1965.611552225524	0.7435227931610752	0.5508129895297381	44.33521796749761	0.6422250447384945
expr (NCG) + drugs (ECFP4)	2083.66571486678	0.7242955218192044	0.5238349244434011	45.64718737082034	0.6067087180716738
expr (DGI + NCG) + drugs (ECFP4)	2204.9843260872244	0.7068611026379843	0.4961108585022874	46.95726063227309	0.6143883387547991
expr (DGI + landmark) + drugs (ECFP4)	2098.8609046710803	0.7243197243965176	0.5203624774718751	45.81332671473531	0.6071326550519719
expr (DGI) + drugs (LayeredFP)	2050.582188644382	0.7310665881462868	0.5313952637295779	45.28335443233399	0.6189413272318081
expr (DGI) + drugs (MTE)	2095.5682655708583	0.726764945136983	0.5211149205028045	45.77737722468226	0.6124175826623361
expr (DGI) + drugs (TextCNN)	2315.5966161455844	0.6865063515920703	0.4708334308048724	48.12064646433571	0.5800144095526909
expr (DGI) + drugs (GAT)	2587.1442944031915	0.6569756033696439	0.4087786012743017	50.86397835800097	0.5462920789546832
expr (DGI) + drugs (GCN)	2201.315098854119	0.7319782759659298	0.4969493604991384	46.9181745047068	0.6280796033132976
expr (DGI) + mut (DGI, gene-level) + cnv (DGI) + drugs (ECFP4)	2204.2201313656456	0.7073069607796474	0.4962854944022516	46.94912279655122	0.5972229056442699
expr (DGI) + mut (pathway-level) + cnv (DGI) + drugs (ECFP4)	2048.586308986015	0.7312241567101094	0.5318513676917189	45.26131139268962	0.6320147697658189
ElasticNet - expr (DGI) + drugs (ECFP4)	3927.778164907341	0.3202027918979946	0.10241322621069293	62.671988678414706	0.3364889819437518
LinearSVR - expr (DGI) + drugs (ECFP4)	3927.762133811722	0.3202214843345729	0.10241688968118234	62.67186078146812	0.3364583933602925
Nystroem + LinearSVR - expr (DGI) + drugs (ECFP4)	4080.079650993491	0.2604770811046381	0.06760886766499853	63.87550117997894	0.2831788582866129
Random Forest - expr (DGI) + drugs (ECFP4)	2703.260986069145	0.6314128239972147	0.3822432924356495	51.99289361123446	0.5639976777051605
XGBoost - expr (DGI) + drugs (ECFP4)	2793.07700121598	0.6225666006246391	0.3617182872328263	52.849569546174926	0.5020524990355083
LGBM - expr (DGI) + drugs (ECFP4)	2606.248468026513	0.6457029976315116	0.4044128624651009	51.05142963744025	0.5383413703012222
