# Supplementary material for: A systematic evaluation of deep learning methods for the prediction of drug synergy in cancer
Source: PLoS Comput Biol. 2023 Mar 23;19(3):e1010200. doi: 10.1371/journal.pcbi.1010200 (PMC10072473; doi:10.1371/journal.pcbi.1010200)
Supplement: S2 Table — (CSV) [file pcbi.1010200.s008.csv]

Feature	Importance
drugA_ECFP4_71	0.003406332933221523
drugA_ECFP4_440	0.0027106056039635576
drugA_ECFP4_589	0.002631589671537415
drugA_ECFP4_238	0.0025052435353699995
drugB_ECFP4_315	0.0024105658273605043
drugA_ECFP4_867	0.0023920086706582548
drugA_ECFP4_357	0.0023449369399281047
drugA_ECFP4_997	0.0023356154591953056
drugB_ECFP4_250	0.0021379128391932774
drugA_ECFP4_81	0.001988078833690358
drugA_ECFP4_696	0.001976294627543241
drugA_ECFP4_34	0.0019198589749080206
drugA_ECFP4_129	0.001897588014243407
drugA_ECFP4_927	0.0018905572956720957
drugB_ECFP4_559	0.0018234711177602975
drugA_ECFP4_894	0.0018182803976592098
drugB_ECFP4_927	0.0017878430714681403
drugA_ECFP4_850	0.0017774042477864903
drugB_ECFP4_34	0.0017511959569587812
drugA_ECFP4_815	0.0017449574185733035
