# Supplementary material for: A systematic evaluation of deep learning methods for the prediction of drug synergy in cancer
Source: PLoS Comput Biol. 2023 Mar 23;19(3):e1010200. doi: 10.1371/journal.pcbi.1010200 (PMC10072473; doi:10.1371/journal.pcbi.1010200)
Supplement: S3 Table — (CSV) [file pcbi.1010200.s009.csv]

	ONTOLOGY	ID	Description	setSize	enrichmentScore	NES	pvalue	p.adjust	qvalues	rank	leading_edge	core_enrichment
GO:0050878	BP	GO:0050878	regulation of body fluid levels	91	0.613513432893514	1.55989397811243	4.87356122671145e-06	0.0149082237925103	0.0135998008547495	186	tags=38%, list=19%, signal=34%	BLK/ADORA2A/GAS6/MET/CCND1/MAPK1/TFPI/GNA11/PLAUR/SH2B3/LYN/PLA2G4A/SRC/JAK2/ATP7B/AXL/DDR1/HIF1A/EDN1/NFE2L2/P2RY2/CD40/GNAQ/NCOA1/TEC/VEGFA/PLAT/SERPINE1/FYN/TLR4/GATA2/RAF1/OPRK1/VDR/PLAU
GO:0051338	BP	GO:0051338	regulation of transferase activity	185	0.536647222198063	1.40012506151717	2.27589725864291e-05	0.0249150038412069	0.0227283340558626	209	tags=34%, list=21%, signal=33%	CXCL10/ADORA2A/GAS6/MET/ERBB3/PLA2G1B/CCND1/MAPK1/GSTP1/CRKL/CXCR4/SH2B3/MAP4K4/LYN/SRC/JAK2/EPHA2/CBLB/EGFR/GPRC5A/AXL/DDR1/EPHA6/GDF15/IRS1/MYC/DKK1/NTF3/EDN1/PRKAA1/ERCC6/CD40/TP73/FGFR3/TRIB2/GNAQ/BDNF/FGF2/CDKN2A/CTNNB1/VEGFA/CDKN1B/AREG/EPHB4/ALK/MAP3K1/FYN/BRAF/CCNE1/TLR4/BMP7/IRAK1/NF1/PPARG/EPHA4/EPHA10/RAF1/ERBB2/MAP3K10/TAOK1/VEGFC/CSK/APC
GO:0043549	BP	GO:0043549	regulation of kinase activity	177	0.533612724152345	1.39096394832954	2.44344594715987e-05	0.0249150038412069	0.0227283340558626	225	tags=36%, list=23%, signal=33%	CXCL10/ADORA2A/GAS6/MET/ERBB3/PLA2G1B/CCND1/MAPK1/GSTP1/CRKL/CXCR4/SH2B3/MAP4K4/LYN/SRC/JAK2/EPHA2/CBLB/EGFR/GPRC5A/AXL/DDR1/EPHA6/GDF15/IRS1/DKK1/NTF3/EDN1/PRKAA1/ERCC6/CD40/TP73/FGFR3/TRIB2/GNAQ/BDNF/FGF2/CDKN2A/VEGFA/CDKN1B/AREG/EPHB4/ALK/MAP3K1/FYN/BRAF/CCNE1/TLR4/BMP7/IRAK1/NF1/EPHA4/EPHA10/RAF1/ERBB2/MAP3K10/TAOK1/VEGFC/CSK/APC/EPHA1/TYRO3/UBE2N
GO:0042060	BP	GO:0042060	wound healing	96	0.584055938096891	1.48790633117829	7.50164844571844e-05	0.0389912286386686	0.0355691564567404	186	tags=36%, list=19%, signal=33%	BLK/ADORA2A/GAS6/ERBB3/MAPK1/TFPI/CXCR4/GNA11/PLAUR/SH2B3/LYN/PLA2G4A/SRC/JAK2/EGFR/AXL/DDR1/HIF1A/SMAD3/EDN1/NFE2L2/CD40/GNAQ/FGF2/TEC/VEGFA/PLAT/SERPINE1/FYN/TLR4/GATA2/NF1/RAF1/ERBB2/PLAU
GO:0043405	BP	GO:0043405	regulation of MAP kinase activity	80	0.600540330035927	1.51833661551151	8.29128147995031e-05	0.0389912286386686	0.0355691564567404	207	tags=42%, list=21%, signal=36%	PLA2G1B/MAPK1/GSTP1/CRKL/CXCR4/SH2B3/LYN/SRC/JAK2/EGFR/GDF15/DKK1/NTF3/EDN1/PRKAA1/ERCC6/CD40/TP73/TRIB2/FGF2/VEGFA/ALK/MAP3K1/BRAF/TLR4/BMP7/IRAK1/NF1/EPHA4/RAF1/ERBB2/MAP3K10/TAOK1/CSK
GO:0006935	BP	GO:0006935	chemotaxis	100	0.574422748780215	1.46560573164939	0.000137170466073809	0.0389912286386686	0.0355691564567404	191	tags=33%, list=20%, signal=30%	CXCL10/CXCL12/TYMP/GAS6/ALCAM/MET/PLA2G1B/MAPK1/GSTP1/CRKL/CXCR4/PLAUR/LYN/SRC/EPHA2/EPHA6/CYP19A1/NTF3/SMAD3/EDN1/BCAR1/BDNF/FGF2/VEGFA/EPHB4/SERPINE1/FYN/BMP7/EPHA4/EPHA10/ERBB2/PLAU/CXCL8
GO:0042330	BP	GO:0042330	taxis	100	0.574422748780215	1.46560573164939	0.000137170466073809	0.0389912286386686	0.0355691564567404	191	tags=33%, list=20%, signal=30%	CXCL10/CXCL12/TYMP/GAS6/ALCAM/MET/PLA2G1B/MAPK1/GSTP1/CRKL/CXCR4/PLAUR/LYN/SRC/EPHA2/EPHA6/CYP19A1/NTF3/SMAD3/EDN1/BCAR1/BDNF/FGF2/VEGFA/EPHB4/SERPINE1/FYN/BMP7/EPHA4/EPHA10/ERBB2/PLAU/CXCL8
GO:0008219	BP	GO:0008219	cell death	314	0.492086802497927	1.2964246113499	0.000143972156180359	0.0389912286386686	0.0355691564567404	244	tags=33%, list=25%, signal=36%	BLK/CXCL10/CXCL12/NQO1/ADORA2A/GAS6/MET/ERBB3/PLA2G1B/MAPK1/GSTP1/CRKL/CXCR4/CTSL/PLAUR/MAP4K4/LYN/SRC/JAK2/EPHA2/EGFR/ETV6/AXL/DDIT3/MYC/DKK1/HIF1A/NTF3/PSMC1/SMAD3/EDN1/PRKAA1/NFE2L2/TGM2/PERP/ACVR1/PKN2/ERCC6/CD40/TP73/BCAR1/CDSN/FGFR3/PYGL/COL18A1/NTSR1/BDNF/IKBKE/BRCA2/DLG5/FGF2/CDKN2A/CTNNB1/DRAM1/NCOA1/VEGFA/CDKN1B/THRB/EMP1/ALK/SERPINE1/PAX8/RRM2B/FYN/BRAF/BCL2L2/TLR4/GATA2/CAMK2D/BMP7/PP…
GO:0019220	BP	GO:0019220	regulation of phosphate metabolic process	265	0.496743181331476	1.30636905884879	0.00015530832071387	0.0389912286386686	0.0355691564567404	227	tags=32%, list=23%, signal=33%	CXCL10/ADORA2A/GAS6/TLR7/MET/ERBB3/PLA2G1B/CCND1/MAPK1/GSTP1/CRKL/CXCR4/YES1/IDH1/PLAUR/SH2B3/MAP4K4/LYN/SRC/JAK2/EPHA2/CBLB/EGFR/GPRC5A/AXL/DDR1/EPHA6/GDF15/IRS1/MYC/DKK1/HIF1A/NTF3/SMAD3/EDN1/PRKAA1/ACVR1/ERCC6/CD40/TP73/FGFR3/TRIB2/GNAQ/NTSR1/BDNF/FGF2/CDKN2A/CTNNB1/TEC/VEGFA/CDKN1B/AREG/EPHB4/ALK/MAP3K1/FYN/BRAF/CCNE1/TLR4/ROCK2/BMP7/CDA/IRAK1/NF1/FKBP1A/EPHA4/EPHA10/AR/RAF1/ERBB2/FOXO1/FAS/M…
GO:0051174	BP	GO:0051174	regulation of phosphorus metabolic process	265	0.496743181331476	1.30636905884879	0.00015530832071387	0.0389912286386686	0.0355691564567404	227	tags=32%, list=23%, signal=33%	CXCL10/ADORA2A/GAS6/TLR7/MET/ERBB3/PLA2G1B/CCND1/MAPK1/GSTP1/CRKL/CXCR4/YES1/IDH1/PLAUR/SH2B3/MAP4K4/LYN/SRC/JAK2/EPHA2/CBLB/EGFR/GPRC5A/AXL/DDR1/EPHA6/GDF15/IRS1/MYC/DKK1/HIF1A/NTF3/SMAD3/EDN1/PRKAA1/ACVR1/ERCC6/CD40/TP73/FGFR3/TRIB2/GNAQ/NTSR1/BDNF/FGF2/CDKN2A/CTNNB1/TEC/VEGFA/CDKN1B/AREG/EPHB4/ALK/MAP3K1/FYN/BRAF/CCNE1/TLR4/ROCK2/BMP7/CDA/IRAK1/NF1/FKBP1A/EPHA4/EPHA10/AR/RAF1/ERBB2/FOXO1/FAS/M…
GO:0071887	BP	GO:0071887	leukocyte apoptotic process	27	0.72151481565495	1.71321910388403	0.000158081314549891	0.0389912286386686	0.0355691564567404	61	tags=30%, list=6%, signal=29%	BLK/CXCL12/GAS6/CRKL/CTSL/LYN/AXL/HIF1A
GO:0012501	BP	GO:0012501	programmed cell death	299	0.491709829581848	1.29453784348654	0.000196118616961965	0.0389912286386686	0.0355691564567404	244	tags=33%, list=25%, signal=35%	BLK/CXCL10/CXCL12/NQO1/ADORA2A/GAS6/MET/ERBB3/PLA2G1B/MAPK1/GSTP1/CRKL/CXCR4/CTSL/PLAUR/MAP4K4/LYN/SRC/JAK2/EPHA2/EGFR/ETV6/AXL/DDIT3/MYC/DKK1/HIF1A/NTF3/SMAD3/EDN1/PRKAA1/NFE2L2/TGM2/PERP/ACVR1/PKN2/ERCC6/CD40/TP73/BCAR1/CDSN/FGFR3/PYGL/COL18A1/NTSR1/BDNF/IKBKE/BRCA2/DLG5/CDKN2A/CTNNB1/DRAM1/NCOA1/VEGFA/CDKN1B/THRB/ALK/SERPINE1/PAX8/RRM2B/FYN/BRAF/BCL2L2/TLR4/GATA2/CAMK2D/BMP7/PPP1R13L/IRAK1/NF1…
GO:0072676	BP	GO:0072676	lymphocyte migration	12	0.833069008291127	1.81161958908828	0.000215022094679449	0.0389912286386686	0.0355691564567404	20	tags=33%, list=2%, signal=33%	CXCL10/CXCL12/GAS6/CRKL
GO:0045859	BP	GO:0045859	regulation of protein kinase activity	145	0.538061733840255	1.39233788654041	0.000216523805648547	0.0389912286386686	0.0355691564567404	209	tags=35%, list=21%, signal=32%	CXCL10/ADORA2A/GAS6/ERBB3/PLA2G1B/CCND1/MAPK1/GSTP1/CRKL/CXCR4/SH2B3/MAP4K4/LYN/SRC/JAK2/CBLB/EGFR/GPRC5A/GDF15/DKK1/NTF3/EDN1/PRKAA1/ERCC6/CD40/TP73/TRIB2/GNAQ/BDNF/FGF2/CDKN2A/VEGFA/CDKN1B/AREG/ALK/MAP3K1/FYN/BRAF/CCNE1/TLR4/BMP7/IRAK1/NF1/EPHA4/RAF1/ERBB2/MAP3K10/TAOK1/VEGFC/CSK/APC
GO:0007596	BP	GO:0007596	blood coagulation	62	0.611731739746391	1.53320181301494	0.000230127274912064	0.0389912286386686	0.0355691564567404	186	tags=40%, list=19%, signal=35%	BLK/ADORA2A/GAS6/MAPK1/TFPI/GNA11/PLAUR/SH2B3/LYN/PLA2G4A/SRC/JAK2/AXL/EDN1/NFE2L2/CD40/GNAQ/TEC/PLAT/SERPINE1/FYN/TLR4/GATA2/RAF1/PLAU
GO:0007599	BP	GO:0007599	hemostasis	62	0.611731739746391	1.53320181301494	0.000230127274912064	0.0389912286386686	0.0355691564567404	186	tags=40%, list=19%, signal=35%	BLK/ADORA2A/GAS6/MAPK1/TFPI/GNA11/PLAUR/SH2B3/LYN/PLA2G4A/SRC/JAK2/AXL/EDN1/NFE2L2/CD40/GNAQ/TEC/PLAT/SERPINE1/FYN/TLR4/GATA2/RAF1/PLAU
GO:0050817	BP	GO:0050817	coagulation	62	0.611731739746391	1.53320181301494	0.000230127274912064	0.0389912286386686	0.0355691564567404	186	tags=40%, list=19%, signal=35%	BLK/ADORA2A/GAS6/MAPK1/TFPI/GNA11/PLAUR/SH2B3/LYN/PLA2G4A/SRC/JAK2/AXL/EDN1/NFE2L2/CD40/GNAQ/TEC/PLAT/SERPINE1/FYN/TLR4/GATA2/RAF1/PLAU
GO:0044409	BP	GO:0044409	entry into host	19	0.760723543366305	1.75120656572447	0.00023273336740854	0.0389912286386686	0.0355691564567404	122	tags=58%, list=12%, signal=52%	GAS6/MET/CXCR4/CTSL/SRC/EPHA2/EGFR/AXL/CDH1/ANPEP/CTNNB1
GO:0050801	BP	GO:0050801	ion homeostasis	113	0.549258390805185	1.40834349225489	0.000262025126322415	0.0389912286386686	0.0355691564567404	284	tags=46%, list=29%, signal=37%	CXCL10/CXCL12/ADORA2A/COMT/PLA2G1B/MAPK1/CXCR4/CA12/ABCG2/LYN/SRC/JAK2/ATP7B/EGFR/DDIT3/MYC/HIF1A/SMAD3/EDN1/PRKAA1/TGM2/P2RY2/CA2/CD40/NTSR1/CACNA1D/FGF2/ABCC2/ABCG1/FYN/MT1H/GATA2/CAMK2D/ATP2A2/FKBP1A/VDR/TRPV1/SLC31A1/GCLM/BCL2/PML/F2R/FGFR4/CP/CACNA1G/ABL2/CACNB3/IFNG/MT1A/KCNH2/SNCA/ALOX12
GO:0051347	BP	GO:0051347	positive regulation of transferase activity	146	0.537417218086329	1.39072833689398	0.000262025126322415	0.0389912286386686	0.0355691564567404	225	tags=36%, list=23%, signal=33%	GAS6/MET/ERBB3/PLA2G1B/CCND1/MAPK1/CRKL/CXCR4/MAP4K4/LYN/SRC/JAK2/EPHA2/EGFR/GPRC5A/AXL/DDR1/EPHA6/GDF15/IRS1/MYC/DKK1/NTF3/EDN1/PRKAA1/ERCC6/CD40/TP73/FGFR3/BDNF/FGF2/CTNNB1/VEGFA/CDKN1B/AREG/EPHB4/ALK/MAP3K1/FYN/BRAF/TLR4/IRAK1/EPHA4/EPHA10/RAF1/ERBB2/MAP3K10/TAOK1/VEGFC/CSK/EPHA1/TYRO3/UBE2N
GO:0070098	BP	GO:0070098	chemokine-mediated signaling pathway	10	0.840414108758217	1.77811665679552	0.000278391259132865	0.0389912286386686	0.0355691564567404	66	tags=60%, list=7%, signal=57%	CXCL10/CXCL12/CXCR4/SH2B3/HIF1A/EDN1
GO:0050920	BP	GO:0050920	regulation of chemotaxis	37	0.677144981293631	1.64625455129017	0.000280420735551065	0.0389912286386686	0.0355691564567404	66	tags=32%, list=7%, signal=31%	CXCL10/CXCL12/GAS6/MET/MAPK1/GSTP1/CXCR4/LYN/CYP19A1/NTF3/SMAD3/EDN1
GO:0033674	BP	GO:0033674	positive regulation of kinase activity	139	0.538311164859783	1.39114374294268	0.000293923077053813	0.0390917692481571	0.0356608731015862	225	tags=37%, list=23%, signal=33%	GAS6/MET/ERBB3/PLA2G1B/CCND1/MAPK1/CRKL/CXCR4/MAP4K4/LYN/SRC/JAK2/EPHA2/EGFR/GPRC5A/AXL/DDR1/EPHA6/GDF15/IRS1/DKK1/NTF3/EDN1/PRKAA1/ERCC6/CD40/TP73/FGFR3/BDNF/FGF2/VEGFA/CDKN1B/AREG/EPHB4/ALK/MAP3K1/FYN/BRAF/TLR4/IRAK1/EPHA4/EPHA10/RAF1/ERBB2/MAP3K10/TAOK1/VEGFC/CSK/EPHA1/TYRO3/UBE2N
GO:0060326	BP	GO:0060326	cell chemotaxis	53	0.619354348484663	1.53479919717186	0.000325821097939234	0.0415286141081715	0.0378838478349522	147	tags=32%, list=15%, signal=29%	CXCL10/CXCL12/GAS6/MET/PLA2G1B/MAPK1/GSTP1/CRKL/CXCR4/LYN/EPHA2/CYP19A1/EDN1/BCAR1/FGF2/VEGFA/SERPINE1
GO:0043406	BP	GO:0043406	positive regulation of MAP kinase activity	68	0.590729554755137	1.48584332855445	0.000353162300127238	0.0420214490466065	0.0383334290265322	241	tags=46%, list=25%, signal=37%	PLA2G1B/MAPK1/CRKL/CXCR4/SRC/JAK2/EGFR/GDF15/DKK1/NTF3/EDN1/PRKAA1/ERCC6/CD40/TP73/FGF2/VEGFA/ALK/MAP3K1/BRAF/TLR4/IRAK1/EPHA4/RAF1/ERBB2/MAP3K10/TAOK1/CSK/UBE2N/HGF/F2R
GO:2000106	BP	GO:2000106	regulation of leukocyte apoptotic process	19	0.752647372821953	1.7326149985165	0.000357161711412804	0.0420214490466065	0.0383334290265322	61	tags=32%, list=6%, signal=30%	BLK/CXCL12/GAS6/LYN/AXL/HIF1A
GO:0005925	CC	GO:0005925	focal adhesion	45	0.6415125791111	1.5758464460425	0.000385137418322893	0.0420762629517761	0.0383834321794733	122	tags=36%, list=12%, signal=33%	ALCAM/MAPK1/YES1/PLAUR/MAP4K4/SRC/JAK2/EPHA2/EGFR/TGM2/PACSIN2/BCAR1/FGFR3/ACTR2/PTPN12/CTNNB1
GO:0030055	CC	GO:0030055	cell-substrate junction	45	0.6415125791111	1.5758464460425	0.000385137418322893	0.0420762629517761	0.0383834321794733	122	tags=36%, list=12%, signal=33%	ALCAM/MAPK1/YES1/PLAUR/MAP4K4/SRC/JAK2/EPHA2/EGFR/TGM2/PACSIN2/BCAR1/FGFR3/ACTR2/PTPN12/CTNNB1
